# Supplementary material for: Is there a causal association between gestational diabetes mellitus and immune mediators? A bidirectional Mendelian randomization analysis
Source: Front Endocrinol (Lausanne). 2024 Apr 19;15:1358144. doi: 10.3389/fendo.2024.1358144 (PMC11066251; doi:10.3389/fendo.2024.1358144)
Supplement: Supplementary file 5 [file Table_1.xlsx]

## Sheet: Sheet1
Supplementary Table 1 IVW results of the causal effect of immunophenotypes on GDM
GWAS Catalog Number	Exposures	Outcomes	Trait type	Panel	Statistical trait name	Beta	Se	Mregger	Pval	Lo_ci	Up_ci	Or	Or_lci95	Or_uci95	FDR
GCST90002105	HLA DR on plasmacytoid DC	GDM	MFI	cDC	Violet.510.50.cDC.trait3	0.0755178	0.0192522	0.00218838	8.76187e-05	0.0377834	0.113252	1.07844	1.03851	1.11991	0.003066
GCST90001476	HLA DR++ monocyte %leukocyte	GDM	Relative count	TBNK	f_MONO_Trait504	0.142332	0.0433592	0.371096	0.00102848	0.0573476	0.227316	1.15296	1.05902	1.25523	0.0179984
GCST90001739	CD19 on PB/PC	GDM	MFI	B cell	Bcells.trait329	-0.102907	0.0370319	0.0826337	0.00545462	-0.17549	-0.0303248	0.902211	0.839046	0.97013	0.0381824
GCST90001929	CD127 on CD28+ CD45RA+ CD8br	GDM	MFI	Treg	Blue.670.LP.Treg.trait4	-0.0843003	0.0337659	0.375067	0.0125386	-0.150482	-0.0181192	0.919155	0.860294	0.982044	0.0398957
GCST90001725	CD19 on IgD+ CD24-	GDM	MFI	B cell	Bcells.trait309	-0.0308115	0.0130904	0.0716757	0.018585	-0.0564686	-0.00515436	0.969658	0.945096	0.994859	0.0406547
GCST90001756	CD20 on IgD- CD38br	GDM	MFI	B cell	Bcells.trait391	0.0441571	0.0179792	0.0723807	0.014049	0.00891786	0.0793964	1.04515	1.00896	1.08263	0.0409762
GCST90001916	CD45 on CD4+	GDM	MFI	TBNK	Blue.670.LP.TBNK.trait4	-0.109649	0.0452977	0.515959	0.015494	-0.198432	-0.0208651	0.896149	0.820016	0.979351	0.0417147
GCST90002069	CD4 on CD39+ secreting Treg	GDM	MFI	Treg	Red.780.60.Treg.trait8	0.0389775	0.0167972	0.0392564	0.0203152	0.00605497	0.0718999	1.03975	1.00607	1.07455	0.0418253
GCST90001426	IgD- CD38dim %lymphocyte	GDM	Relative count	B cell	BC_Trait48	0.0577577	0.0244607	0.261376	0.0182137	0.00981472	0.105701	1.05946	1.00986	1.11149	0.0424987
GCST90001747	CD20 on IgD+ CD24-	GDM	MFI	B cell	Bcells.trait379	-0.0374899	0.0149732	0.0186524	0.0122867	-0.0668374	-0.00814243	0.963204	0.935347	0.991891	0.0430036
GCST90002063	CD4 on CD4 Treg	GDM	MFI	Treg	Red.780.60.Treg.trait2	0.0410478	0.0181095	0.16087	0.0234115	0.00555329	0.0765423	1.0419	1.00557	1.07955	0.0431265
GCST90001991	HLA DR on CD14+ monocyte	GDM	MFI	Monocyte	mono.trait25	0.0559411	0.0244853	0.0760965	0.0223317	0.00794983	0.103932	1.05754	1.00798	1.10953	0.0434228
GCST90001746	CD20 on IgD+	GDM	MFI	B cell	Bcells.trait378	-0.0390255	0.0164226	0.0703618	0.0174857	-0.0712138	-0.00683725	0.961726	0.931263	0.993186	0.0437143
GCST90001726	CD19 on IgD+ CD38-	GDM	MFI	B cell	Bcells.trait310	-0.0389099	0.0138903	0.0885895	0.00509101	-0.0661349	-0.0116848	0.961837	0.936005	0.988383	0.0445463
GCST90001873	HVEM on EM CD8br	GDM	MFI	Maturation stages of T cell	HVEM1000_150630.trait11	0.0580677	0.0229832	0.0710555	0.0115198	0.0130205	0.103115	1.05979	1.01311	1.10862	0.0447991
GCST90002002	PDL-1 on monocyte	GDM	MFI	Monocyte	mono.trait43	-0.0725985	0.035659	0.240759	0.0417595	-0.14249	-0.00270684	0.929974	0.867196	0.997297	0.0456744
GCST90001409	Naive-mature B cell AC	GDM	Absolute count	B cell	BC_Trait28	-0.0385513	0.0189307	0.0857599	0.0417059	-0.0756556	-0.00144713	0.962182	0.927135	0.998554	0.0470872
GCST90001988	HLA DR on CD14+ CD16- monocyte	GDM	MFI	Monocyte	mono.trait21	0.0513189	0.0250475	0.093075	0.0404755	0.0022258	0.100412	1.05266	1.00223	1.10563	0.0472214
GCST90002064	CD4 on resting Treg	GDM	MFI	Treg	Red.780.60.Treg.trait3	0.089423	0.0446004	0.0392827	0.0449651	0.00200617	0.17684	1.09354	1.00201	1.19344	0.0476902
GCST90002104	HLA DR on myeloid DC	GDM	MFI	cDC	Violet.510.50.cDC.trait2	0.0519176	0.0239361	0.243513	0.0300817	0.00500296	0.0988323	1.05329	1.00502	1.10388	0.0478572
GCST90001970	FSC-A on HLA DR+ NK	GDM	Morphological parameter	TBNK	FSC.TBNK.trait12	-0.0408087	0.0185065	0.106366	0.0274468	-0.0770813	-0.004536	0.960013	0.925815	0.995474	0.0480319
GCST90001701	BAFF-R on CD20-	GDM	MFI	B cell	Bcells.trait111	0.0630036	0.030696	0.383112	0.0401209	0.00283945	0.123168	1.06503	1.00284	1.13107	0.0484217
GCST90001875	HVEM on CD4+	GDM	MFI	Maturation stages of T cell	HVEM1000_150630.trait2	0.0429685	0.019761	0.620598	0.0296746	0.00423691	0.0817002	1.04391	1.00425	1.08513	0.0494576
GCST90002001	CD64 on CD14- CD16-	GDM	MFI	Monocyte	mono.trait42	0.119207	0.060303	0.352532	0.0480643	0.00101307	0.237401	1.1266	1.00101	1.26795	0.0494779
GCST90001733	CD19 on IgD- CD38-	GDM	MFI	B cell	Bcells.trait320	-0.0831636	0.0328767	0.0126603	0.0114206	-0.147602	-0.0187252	0.920201	0.862774	0.981449	0.0499651
GCST90001840	CD3 on TD CD8br	GDM	MFI	Maturation stages of T cell	Blue.530.30.MT.trait12	-0.0669863	0.0326314	0.642316	0.0400906	-0.130944	-0.00302865	0.935208	0.877267	0.996976	0.0501133
GCST90001740	CD19 on sw mem	GDM	MFI	B cell	Bcells.trait331	-0.079842	0.0279658	0.187258	0.00430387	-0.134655	-0.025029	0.923262	0.874017	0.975282	0.0502118
GCST90001563	DN (CD4-CD8-) AC	GDM	Absolute count	Maturation stages of T cell	MT_Trait542	0.0920506	0.0358285	0.320823	0.0101933	0.0218268	0.162274	1.09642	1.02207	1.17618	0.0509665
GCST90002067	CD4 on CD39+ activated Treg	GDM	MFI	Treg	Red.780.60.Treg.trait6	0.0606119	0.0294928	0.330404	0.039865	0.0028061	0.118418	1.06249	1.00281	1.12571	0.0516768
GCST90001470	CD62L- plasmacytoid DC AC	GDM	Absolute count	cDC	f_DC_Trait518	0.0566619	0.0269958	0.195989	0.0358246	0.00375007	0.109574	1.0583	1.00376	1.1158	0.0522442
GCST90001415	IgD+ CD24- %B cell	GDM	Relative count	B cell	BC_Trait35	-0.0433728	0.0210298	0.0312336	0.0391649	-0.0845912	-0.0021545	0.957554	0.918888	0.997848	0.052722
GCST90002093	CD11b on CD66b++ myeloid cell	GDM	MFI	Myeloid cell	Violet.450.50.MDSC.trait2	-0.0453811	0.0215701	0.0341576	0.0353881	-0.0876584	-0.00310369	0.955633	0.916074	0.996901	0.0538515
GCST90001684	CD127- CD8br AC	GDM	Absolute count	Treg	Treg_Trait599	0.0643129	0.0311214	0.157397	0.0387796	0.00331498	0.125311	1.06643	1.00332	1.1335	0.0542914
GCST90001523	CD33- HLA DR+ AC	GDM	Absolute count	Myeloid cell	MDSC_Trait23	-0.032958	0.0128244	0.0229809	0.0101712	-0.0580938	-0.00782226	0.967579	0.943561	0.992208	0.0593321
