# Supplementary material for: Is there a causal association between gestational diabetes mellitus and immune mediators? A bidirectional Mendelian randomization analysis
Source: Front Endocrinol (Lausanne). 2024 Apr 19;15:1358144. doi: 10.3389/fendo.2024.1358144 (PMC11066251; doi:10.3389/fendo.2024.1358144)
Supplement: Supplementary file 6 [file Table_2.xlsx]

## Sheet: Sheet2
Supplementary Table 2 Significant causal relationship between four immunophenotypes on GDM
Exposures	Outcomes	method	Nsnps	Beta	Se	Pval	Lo_ci	Up_ci	Or	Or_uci95	Or_uci95
CD127 on CD28+ CD45RA+ CD8br	GDM	MR Egger	19	-0.0591941	0.0649818	0.375067	-0.186558	0.0681703	0.942524	0.82981	1.07055
CD127 on CD28+ CD45RA+ CD8br	GDM	Weighted median	19	-0.0959427	0.0479488	0.0453986	-0.189922	-0.00196314	0.908516	0.827023	0.998039
CD127 on CD28+ CD45RA+ CD8br	GDM	Inverse variance weighted	19	-0.0843003	0.0337659	0.0125386	-0.150482	-0.0181192	0.919155	0.860294	0.982044
CD127 on CD28+ CD45RA+ CD8br	GDM	Simple mode	19	-0.131042	0.0844423	0.138101	-0.296549	0.0344646	0.877181	0.743379	1.03507
CD127 on CD28+ CD45RA+ CD8br	GDM	Weighted mode	19	-0.13294	0.069219	0.0707717	-0.268609	0.00272926	0.875518	0.764442	1.00273
CD19 on PB/PC	GDM	MR Egger	22	-0.126384	0.0691689	0.0826337	-0.261956	0.00918661	0.881276	0.769545	1.00923
CD19 on PB/PC	GDM	Weighted median	22	-0.0927159	0.0538226	0.0849573	-0.198208	0.0127764	0.911452	0.820199	1.01286
CD19 on PB/PC	GDM	Inverse variance weighted	22	-0.102907	0.0370319	0.00545462	-0.17549	-0.0303248	0.902211	0.839046	0.97013
CD19 on PB/PC	GDM	Simple mode	22	-0.0815393	0.0934993	0.393024	-0.264798	0.101719	0.921696	0.767361	1.10707
CD19 on PB/PC	GDM	Weighted mode	22	-0.0538469	0.082536	0.521218	-0.215617	0.107924	0.947577	0.806044	1.11396
HLA DR on plasmacytoid DC	GDM	MR Egger	22	0.0976534	0.0277979	0.00218838	0.0431695	0.152137	1.10258	1.04411	1.16432
HLA DR on plasmacytoid DC	GDM	Weighted median	22	0.120236	0.0226243	1.06974e-07	0.0758922	0.164579	1.12776	1.07885	1.1789
HLA DR on plasmacytoid DC	GDM	Inverse variance weighted	22	0.0755178	0.0192522	8.76187e-05	0.0377834	0.113252	1.07844	1.03851	1.11991
HLA DR on plasmacytoid DC	GDM	Simple mode	22	0.0463858	0.0546871	0.405889	-0.0608009	0.153573	1.04748	0.941011	1.16599
HLA DR on plasmacytoid DC	GDM	Weighted mode	22	0.113761	0.0205301	1.69014e-05	0.0735219	0.154	1.12048	1.07629	1.16649
HLA DR++ monocyte %leukocyte	GDM	MR Egger	8	0.0761571	0.0787928	0.371096	-0.0782767	0.230591	1.07913	0.924709	1.25934
HLA DR++ monocyte %leukocyte	GDM	Weighted median	8	0.157362	0.0589613	0.00760999	0.0417977	0.272926	1.17042	1.04268	1.3138
HLA DR++ monocyte %leukocyte	GDM	Inverse variance weighted	8	0.142332	0.0433592	0.00102848	0.0573476	0.227316	1.15296	1.05902	1.25523
HLA DR++ monocyte %leukocyte	GDM	Simple mode	8	0.185225	0.0687005	0.0308116	0.0505718	0.319878	1.20349	1.05187	1.37696
HLA DR++ monocyte %leukocyte	GDM	Weighted mode	8	0.18023	0.0573409	0.0163076	0.0678422	0.292619	1.19749	1.0702	1.33993
