# Supplementary material for: Is there a causal association between gestational diabetes mellitus and immune mediators? A bidirectional Mendelian randomization analysis
Source: Front Endocrinol (Lausanne). 2024 Apr 19;15:1358144. doi: 10.3389/fendo.2024.1358144 (PMC11066251; doi:10.3389/fendo.2024.1358144)
Supplement: Supplementary file 7 [file Table_3.xlsx]

## Sheet: Sheet1
Supplementary Table 3 IVW results of the causal effect of GDM on immunophenotypes
GWAS Catalog Number	Exposures	Outcomes	Trait type	Panel	Statistical trait name	Beta	Se	Mregger	Pval	Lo_ci	Up_ci	Or	Or_lci95	Or_uci95	FDR
GCST90001489	GDM	CD39+ activated Treg AC	Absolute count	Treg	f_Treg_Trait512	-0.183444	0.0616297	0.199984	0.00291508	-0.304238	-0.0626499	0.832398	0.737685	0.939272	0.0209886
GCST90001485	GDM	CD39+ resting Treg % CD4 Treg	Relative count	Treg	f_Treg_Trait508	-0.183345	0.0593506	0.230587	0.00200705	-0.299672	-0.0670179	0.832481	0.741061	0.935178	0.0240846
GCST90001491	GDM	CD39+ activated Treg %CD4 Treg	Relative count	Treg	f_Treg_Trait514	-0.182999	0.0610237	0.092547	0.00271025	-0.302606	-0.0633928	0.832769	0.73889	0.938575	0.0243922
GCST90001670	GDM	CD39+ CD8br %T cell	Relative count	Treg	Treg_Trait585	-0.175976	0.0613493	0.190949	0.00412522	-0.296221	-0.0557312	0.838638	0.743623	0.945793	0.0247513
GCST90001483	GDM	CD39+ resting Treg AC	Absolute count	Treg	f_Treg_Trait506	-0.163879	0.0600045	0.374247	0.00631195	-0.281488	-0.0462706	0.848844	0.75466	0.954784	0.0284038
GCST90001671	GDM	CD39+ CD8br %CD8br	Relative count	Treg	Treg_Trait586	-0.168825	0.0615771	0.244925	0.0061125	-0.289516	-0.0481339	0.844657	0.748626	0.953006	0.0314357
GCST90001496	GDM	CD39+ secreting Treg %secreting Treg	Relative count	Treg	f_Treg_Trait519	-0.192019	0.061843	0.0980033	0.00190318	-0.313231	-0.0708064	0.825291	0.731081	0.931642	0.0342573
GCST90001904	GDM	CD86 on CD62L+ myeloid DC	MFI	cDC	Blue.670.LP.cDC.trait2	-0.168986	0.0643721	0.689289	0.0086612	-0.295156	-0.0428168	0.844521	0.744416	0.958087	0.0346448
GCST90001499	GDM	Activated & resting Treg % CD4 Treg	Relative count	Treg	f_Treg_Trait522	-0.12906	0.0575295	0.979054	0.0248733	-0.241818	-0.0163019	0.878921	0.785199	0.98383	0.0389321
GCST90001410	GDM	IgD- CD38br %B cell	Relative count	B cell	BC_Trait3	0.129925	0.0573766	0.695637	0.0235478	0.017467	0.242383	1.13874	1.01762	1.27428	0.0403676
GCST90001744	GDM	CD20 on CD20- CD38-	MFI	B cell	Bcells.trait354	-0.128796	0.057406	0.168611	0.0248578	-0.241312	-0.0162806	0.879153	0.785596	0.983851	0.0406765
GCST90001837	GDM	CD66b on Gr MDSC	MFI	Myeloid cell	Blue.530.30.MDSC.trait2	0.214534	0.0940935	0.334652	0.0226072	0.0301107	0.398957	1.23928	1.03057	1.49027	0.0406929
GCST90002093	GDM	CD11b on CD66b++ myeloid cell	MFI	Myeloid cell	Violet.450.50.MDSC.trait2	0.200421	0.0865279	0.587476	0.0205439	0.0308268	0.370016	1.22192	1.03131	1.44776	0.0410877
GCST90001502	GDM	Activated & secreting Treg %CD4 Treg	Relative count	Treg	f_Treg_Trait528	0.127049	0.0540348	0.934829	0.0187106	0.021141	0.232958	1.13547	1.02137	1.26233	0.0420988
GCST90001481	GDM	Resting Treg % CD4 Treg	Relative count	Treg	f_Treg_Trait504	-0.125016	0.0548096	0.900453	0.0225531	-0.232443	-0.0175895	0.882482	0.792595	0.982564	0.0427323
GCST90002035	GDM	CD80 on myeloid DC	MFI	cDC	Red.780.60.cDC.trait1	-0.152212	0.0643294	0.405782	0.017975	-0.278298	-0.0261263	0.858806	0.757071	0.974212	0.04314
GCST90001497	GDM	CD39+ secreting Treg %CD4 Treg	Relative count	Treg	f_Treg_Trait520	0.200421	0.0865279	0.587476	0.0205439	0.0308268	0.370016	1.22192	1.03131	1.44776	0.0435046
GCST90002031	GDM	CD39 on CD39+ secreting Treg	MFI	Treg	Red.660.20.Treg.trait3	-0.142091	0.065372	0.168563	0.0297375	-0.27022	-0.0139614	0.867543	0.763212	0.986136	0.0446063
GCST90001836	GDM	CD66b on CD66b++ myeloid cell	MFI	Myeloid cell	Blue.530.30.MDSC.trait1	0.209432	0.0880712	0.679846	0.0174074	0.0368127	0.382052	1.23298	1.0375	1.46529	0.0447619
GCST90001800	GDM	CD27 on IgD+ CD24+	MFI	B cell	Bcells.trait561	-0.125227	0.0589902	0.987262	0.0337666	-0.240848	-0.00960641	0.882296	0.785961	0.99044	0.0450222
GCST90002102	GDM	CD45RA on resting Treg	MFI	Treg	Violet.450.50.Treg.trait2	-0.151075	0.0605452	0.336496	0.012587	-0.269744	-0.0324066	0.859783	0.763575	0.968113	0.045313
GCST90001494	GDM	Secreting Treg %CD4	Relative count	Treg	f_Treg_Trait517	0.124249	0.0602291	0.785586	0.0391184	0.00619991	0.242298	1.1323	1.00622	1.27417	0.0454279
GCST90001533	GDM	Basophil %CD33dim HLA DR- CD66b-	Relative count	Myeloid cell	MDSC_Trait9	-0.164172	0.0785913	0.597944	0.0367142	-0.318211	-0.0101326	0.848596	0.72745	0.989919	0.0455762
GCST90001892	GDM	CD28 on CD39+ CD4+	MFI	Treg	Blue.585.42.Treg.trait19	-0.186419	0.0777355	0.156631	0.0164796	-0.338781	-0.0340573	0.829926	0.712639	0.966516	0.0456358
GCST90002048	GDM	CD45 on CD66b++ myelod cell	MFI	Myeloid cell	Red.780.60.MDSC.trait3	0.216672	0.0881318	0.888957	0.0139521	0.0439332	0.38941	1.24194	1.04491	1.47611	0.0456614
GCST90001891	GDM	CD28 on CD45RA- CD4 not Treg	MFI	Treg	Blue.585.42.Treg.trait18	-0.137045	0.0638286	0.178261	0.0317876	-0.262149	-0.0119405	0.871931	0.769397	0.988131	0.0457741
GCST90001903	GDM	CD86 on myeloid DC	MFI	cDC	Blue.670.LP.cDC.trait1	-0.187098	0.0921609	0.564855	0.0423438	-0.367734	-0.00646285	0.829362	0.692301	0.993558	0.0461932
GCST90001734	GDM	CD19 on IgD- CD38br	MFI	B cell	Bcells.trait321	-0.120157	0.0580794	0.447945	0.0385618	-0.233992	-0.00632095	0.886782	0.791368	0.993699	0.0462741
GCST90001849	GDM	CD3 on HLA DR+ CD4+	MFI	TBNK	Blue.530.30.TBNK.trait6	-0.132243	0.0630643	0.289075	0.0359974	-0.255849	-0.00863711	0.876128	0.774259	0.9914	0.0462823
GCST90001495	GDM	CD39+ secreting Treg AC	Absolute count	Treg	f_Treg_Trait518	-0.151257	0.0624879	0.191672	0.015496	-0.273733	-0.0287803	0.859627	0.760535	0.97163	0.046488
GCST90001806	GDM	CD27 on unsw mem	MFI	B cell	Bcells.trait571	-0.124575	0.0586732	0.754908	0.033737	-0.239574	-0.00957551	0.882872	0.786963	0.99047	0.0467128
GCST90001530	GDM	Mo MDSC AC	Absolute count	Myeloid cell	MDSC_Trait4	-0.241858	0.118852	0.458438	0.0418558	-0.474808	-0.00890807	0.785168	0.622005	0.991131	0.0470878
GCST90001918	GDM	CD45 on HLA DR+ T cell	MFI	TBNK	Blue.670.LP.TBNK.trait6	-0.124773	0.0628548	0.417969	0.0471332	-0.247969	-0.00157776	0.882697	0.780384	0.998423	0.0471332
GCST90001880	GDM	HVEM on CD45RA- CD4+	MFI	Maturation stages of T cell	HVEM1000_150630.trait7	-0.224506	0.111788	0.721152	0.0446095	-0.44361	-0.00540137	0.798911	0.641715	0.994613	0.0472336
GCST90001923	GDM	CD127 on CD45RA- CD4 not Treg	MFI	Treg	Blue.670.LP.Treg.trait10	-0.127418	0.0639264	0.694286	0.0462396	-0.252714	-0.00212235	0.880366	0.77669	0.99788	0.0475607
GCST90001672	GDM	CD39+ CD8br AC	Absolute count	Treg	Treg_Trait587	-0.199474	0.0624801	0.28267	0.00140996	-0.321935	-0.0770133	0.819161	0.724745	0.925878	0.0507584
