# Supplementary material for: Is there a causal association between gestational diabetes mellitus and immune mediators? A bidirectional Mendelian randomization analysis
Source: Front Endocrinol (Lausanne). 2024 Apr 19;15:1358144. doi: 10.3389/fendo.2024.1358144 (PMC11066251; doi:10.3389/fendo.2024.1358144)
Supplement: Supplementary file 8 [file Table_4.xlsx]

## Sheet: Sheet1
Supplementary Table 4 Significant causal relationship between GDM on five immunophenotypes
Exposures	Outcomes	method	Nsnps	Beta	Se	Pval	Lo_ci	Up_ci	Or	Or_uci95	Or_uci95
GDM	CD39+ activated Treg AC	MR Egger	6	-0.280279	0.182798	0.199984	-0.638564	0.0780049	0.755573	0.52805	1.08113
GDM	CD39+ activated Treg AC	Weighted median	6	-0.225178	0.0728791	0.00200327	-0.368021	-0.082335	0.798374	0.692103	0.920963
GDM	CD39+ activated Treg AC	Inverse variance weighted	6	-0.183444	0.0616297	0.00291508	-0.304238	-0.0626499	0.832398	0.737685	0.939272
GDM	CD39+ activated Treg AC	Simple mode	6	-0.208189	0.105057	0.104355	-0.414102	-0.00227669	0.812053	0.660934	0.997726
GDM	CD39+ activated Treg AC	Weighted mode	6	-0.219224	0.0877812	0.0546643	-0.391275	-0.0471729	0.803142	0.676194	0.953922
GDM	CD39+ activated Treg %CD4 Treg	MR Egger	6	-0.399188	0.181365	0.092547	-0.754662	-0.0437132	0.670865	0.470169	0.957228
GDM	CD39+ activated Treg %CD4 Treg	Weighted median	6	-0.226849	0.0718612	0.00159529	-0.367697	-0.0860011	0.797041	0.692327	0.917593
GDM	CD39+ activated Treg %CD4 Treg	Inverse variance weighted	6	-0.182999	0.0610237	0.00271025	-0.302606	-0.0633928	0.832769	0.73889	0.938575
GDM	CD39+ activated Treg %CD4 Treg	Simple mode	6	-0.208321	0.097421	0.0854949	-0.399266	-0.0173758	0.811946	0.670812	0.982774
GDM	CD39+ activated Treg %CD4 Treg	Weighted mode	6	-0.221406	0.0746951	0.0313688	-0.367808	-0.0750037	0.801391	0.69225	0.92774
GDM	CD39+ resting Treg AC	MR Egger	6	-0.177835	0.177978	0.374247	-0.526672	0.171003	0.837081	0.590567	1.18649
GDM	CD39+ resting Treg AC	Weighted median	6	-0.166592	0.073548	0.0235081	-0.310746	-0.0224377	0.846545	0.7329	0.977812
GDM	CD39+ resting Treg AC	Inverse variance weighted	6	-0.163879	0.0600045	0.00631195	-0.281488	-0.0462706	0.848844	0.75466	0.954784
GDM	CD39+ resting Treg AC	Simple mode	6	-0.184822	0.0959367	0.111992	-0.372858	0.00321444	0.831253	0.688763	1.00322
GDM	CD39+ resting Treg AC	Weighted mode	6	-0.163805	0.0725927	0.0736743	-0.306087	-0.0215236	0.848907	0.736323	0.978706
GDM	CD39+ resting Treg % CD4 Treg	MR Egger	6	-0.248474	0.175875	0.230587	-0.593189	0.0962402	0.77999	0.552563	1.10102
GDM	CD39+ resting Treg % CD4 Treg	Weighted median	6	-0.189216	0.072605	0.00915786	-0.331522	-0.0469104	0.827608	0.71783	0.954173
GDM	CD39+ resting Treg % CD4 Treg	Inverse variance weighted	6	-0.183345	0.0593506	0.00200705	-0.299672	-0.0670179	0.832481	0.741061	0.935178
GDM	CD39+ resting Treg % CD4 Treg	Simple mode	6	-0.202902	0.0920146	0.0785869	-0.383251	-0.0225535	0.816358	0.681642	0.977699
GDM	CD39+ resting Treg % CD4 Treg	Weighted mode	6	-0.193399	0.0736842	0.0468314	-0.33782	-0.048978	0.824153	0.713324	0.952202
GDM	CD39+ CD8br %T cell	MR Egger	6	-0.286745	0.182355	0.190949	-0.644161	0.0706712	0.750703	0.525103	1.07323
GDM	CD39+ CD8br %T cell	Weighted median	6	-0.163334	0.0774461	0.0349443	-0.315129	-0.0115398	0.849307	0.729695	0.988527
GDM	CD39+ CD8br %T cell	Inverse variance weighted	6	-0.175976	0.0613493	0.00412522	-0.296221	-0.0557312	0.838638	0.743623	0.945793
GDM	CD39+ CD8br %T cell	Simple mode	6	-0.111972	0.108742	0.350364	-0.325107	0.101164	0.89407	0.72245	1.10646
GDM	CD39+ CD8br %T cell	Weighted mode	6	-0.180627	0.0821468	0.0792104	-0.341635	-0.0196193	0.834747	0.710608	0.980572
